# Supplementary material for: Exposure–Response Analysis of Osimertinib in Patients with Advanced Non-Small-Cell Lung Cancer
Source: Pharmaceutics. 2022 Sep 1;14(9):1844. doi: 10.3390/pharmaceutics14091844 (PMC9504753; doi:10.3390/pharmaceutics14091844)
Supplement: Supplementary file 1 [file pharmaceutics-14-01844-s001.zip]

Archive with 1 entries (1 files):
- pharmaceutics-1838815-supplementary.pdf
